# Supplementary material for: The Switch from NF-YAl to NF-YAs Isoform Impairs Myotubes Formation
Source: Cells. 2020 Mar 24;9(3):789. doi: 10.3390/cells9030789 (PMC7140862; doi:10.3390/cells9030789)
Supplement: Supplementary file 1 [file cells-09-00789-s001.zip]

Archive with 15 entries (12 files):
- Suppl. Figure Singole JPEG/
- Suppl. Figure Singole JPEG/Suppl. Figure 4.jpg
- __MACOSX/
- __MACOSX/Suppl. Figure Singole JPEG/
- __MACOSX/Suppl. Figure Singole JPEG/._Suppl. Figure 4.jpg
- Suppl. Figure Singole JPEG/Suppl. Figure 2.jpg
- __MACOSX/Suppl. Figure Singole JPEG/._Suppl. Figure 2.jpg
- Suppl. Figure Singole JPEG/Suppl. Figure 3.jpg
- __MACOSX/Suppl. Figure Singole JPEG/._Suppl. Figure 3.jpg
- Suppl. Figure Singole JPEG/Suppl. Figure 1.jpg
- __MACOSX/Suppl. Figure Singole JPEG/._Suppl. Figure 1.jpg
- Suppl. Figure Singole JPEG/Supplementary Table 1.xlsx
- __MACOSX/Suppl. Figure Singole JPEG/._Supplementary Table 1.xlsx
- Suppl. Figure Singole JPEG/Supplementary Table 2.xlsx
- __MACOSX/Suppl. Figure Singole JPEG/._Supplementary Table 2.xlsx
