# Supplementary material for: The Switch from NF-YAl to NF-YAs Isoform Impairs Myotubes Formation
Source: Cells. 2020 Mar 24;9(3):789. doi: 10.3390/cells9030789 (PMC7140862; doi:10.3390/cells9030789)
Supplement: Supplementary file 1 [file cells-09-00789-s001.zip › Suppl. Figure Singole JPEG/Supplementary Table 1.xlsx]

## Sheet: gRNA_A
Species:	Mouse (Mus musculus GRCm38/mm10)
Input:	TAAAGCACCTCACCCTACACGGG
PAM:	NGG
Target site length:	20
Target site 5' limitation:	NN
Target site 3' limitation:	NN
Core length:	12
Core MM:	2
Total MM:	4
T1	TAAAGCACCTCACCCTACACGGG	1000	CRISPRater score	0.76330063
Oligo adding fwd	CACCgTAAAGCACCTCACCCTACAC
Oligo adding rev	AAACGTGTAGGGTGAGGTGCTTTAC
Oligo substituting fwd	CACCgAAAGCACCTCACCCTACAC
Oligo substituting rev	AAACGTGTAGGGTGAGGTGCTTTC
Chromosome	start	end	strand	MM	target_seq	PAM	alignment	distance	position	gene name	gene id
chr17	48399164	48399186	+	0	TAAAGCACCTCACCCTACAC	GGG	||||||||[||||||||||||]PAM	0	Exonic	Nfya	ENSMUSG00000023994
chr1	114958772	114958794	-	4	TATTGCTCTTCACCCTACAC	TGG	||--||-|[-|||||||||||]PAM	NA	Intergenic	NA	NA
chr14	85582373	85582395	+	2	TACAGCACCTCACACTACAC	AGG	||-|||||[|||||-||||||]PAM	NA	Intergenic	NA	NA
chr18	38693594	38693616	+	4	TGCAGCAGCTGACCCTACAC	TGG	|--||||-[||-|||||||||]PAM	14370	Intronic	Arhgap26	ENSMUSG00000036452
chr19	36225855	36225877	-	4	AAAAGCAGTCCACCCTACAC	CGG	-||||||-[--||||||||||]PAM	NA	Intergenic	NA	NA
chr16	94262194	94262216	+	4	TAAAGGTCAACACCCTACAC	TGG	|||||--|[--||||||||||]PAM	376	Intronic	Hlcs	ENSMUSG00000040820
chr13	59170724	59170746	-	2	TAAAGCACCTTAGCCTACAC	TGG	||||||||[||-|-|||||||]PAM	36754	Intergenic	Ntrk2	ENSMUSG00000055254
chr19	54416335	54416357	+	4	TTAAGAACCACTCCCTACAC	AGG	|-|||-||[|-|-||||||||]PAM	NA	Intergenic	NA	NA
chr15	85568665	85568687	-	4	TCAACCACCCCAACCTACAC	AGG	|-||-|||[|-||-|||||||]PAM	8821	Intronic	Wnt7b	ENSMUSG00000022382
chr1	134836076	134836098	-	4	TCAAGACCCTCACTCTACAC	TGG	|-|||--|[|||||-||||||]PAM	0	Exonic	Ppp1r12b	ENSMUSG00000073557
chr1	63812603	63812625	+	4	CAAAACAACTCACCTTACAC	TGG	-|||-||-[||||||-|||||]PAM	32202	Intergenic	Gm13751	ENSMUSG00000080817
chr15	34930825	34930847	+	3	TCAAGCAACTCACCCAACAC	TGG	|-|||||-[|||||||-||||]PAM	14159	Intronic	Stk3	ENSMUSG00000022329
chr3	93395141	93395163	+	4	TTAAGTACCTAACTCTACAC	TGG	|-|||-||[||-||-||||||]PAM	25	Intronic	Rptn	ENSMUSG00000041984
chr2	69159581	69159603	-	4	CAAAGCAACTCCTCCTACAC	AGG	-||||||-[|||--|||||||]PAM	750	Intronic	Nostrin	ENSMUSG00000034738
chr13	102586342	102586364	-	4	AAAGGCATCTCACCCAACAC	CGG	-||-|||-[|||||||-||||]PAM	NA	Intergenic	NA	NA
chr7	57378047	57378069	+	4	AGTAGCACCTCACCCTTCAC	AGG	---|||||[||||||||-|||]PAM	3520	Intronic	Gabrg3	ENSMUSG00000055026
chr2	127515982	127516004	+	4	TACAGTTCCTCACCCAACAC	AGG	||-||--|[|||||||-||||]PAM	4988	Intronic	Kcnip3	ENSMUSG00000079056
chr16	9859944	9859966	+	4	TAAGGCAAGTCACCATACAC	TGG	|||-|||-[-|||||-|||||]PAM	62611	Intronic	Grin2a	ENSMUSG00000059003
chr10	121375091	121375113	-	4	TGAGGCACCACACCCGACAC	AGG	|-|-||||[|-|||||-||||]PAM	527	Intronic	Gns	ENSMUSG00000034707
chr11	121208779	121208801	-	4	TAAGGCTGCTCACCCCACAC	GGG	|||-||--[|||||||-||||]PAM	1004	Intronic	Hexdc	ENSMUSG00000039307
chr19	51532038	51532060	+	4	TAATGTACATCACCCAACAC	AGG	|||-|-||[-||||||-||||]PAM	NA	Intergenic	NA	NA
chr4	54962711	54962733	+	4	AAAAGCAAATCACCCAACAC	AGG	-||||||-[-||||||-||||]PAM	14479	Intronic	Zfp462	ENSMUSG00000060206
chr1	89551487	89551509	-	4	TAAGACACCACACCCCACAC	AGG	|||--|||[|-|||||-||||]PAM	11851	Intronic	Gm25180	ENSMUSG00000088371
chr2	178668082	178668104	-	4	AAAAGCTCCACACCCCACAC	AGG	-|||||-|[|-|||||-||||]PAM	NA	Intergenic	NA	NA
chr5	120928132	120928154	+	4	TCAAGTGCCTCACCCTGCAC	AGG	|-|||--|[||||||||-|||]PAM	6480	Intergenic	Oas1d	ENSMUSG00000032623
chr15	36696477	36696499	+	4	TAAAGAAACTCAGGCTACAC	AGG	|||||-|-[||||--||||||]PAM	74271	Intergenic	Ywhaz	ENSMUSG00000022285
chr9	44517870	44517892	+	4	TAAAGCCACTCCCCATACAC	AGG	||||||--[|||-||-|||||]PAM	3569	Intronic	Cxcr5	ENSMUSG00000047880
chr2	180185282	180185304	+	4	CCAAGCAGCTCACCCTATAC	TGG	--|||||-[|||||||||-||]PAM	25	Intronic	Lama5	ENSMUSG00000015647
chr5	32818434	32818456	+	4	TAAAGCCACTGACCCCACAC	GGG	||||||--[||-||||-||||]PAM	1410	Intronic	Prr14l	ENSMUSG00000054280
chr2	92115327	92115349	+	4	AAAAGCAACACACCCTGCAC	AGG	-||||||-[|-||||||-|||]PAM	19285	Intronic	Gm13780	ENSMUSG00000087197
chr17	76645034	76645056	-	4	TAAAGTCCATCACCCTGCAC	TGG	|||||--|[-|||||||-|||]PAM	NA	Intergenic	NA	NA
chr6	90673024	90673046	+	4	TTAAGCCCCTCAGCCGACAC	AGG	|-||||-|[||||-||-||||]PAM	905	Intronic	Iqsec1	ENSMUSG00000034312
chrX	122973007	122973029	-	4	TTAAGACCCTCACCCTAGAC	CGG	|-|||--|[|||||||||-||]PAM	56173	Intergenic	Gm17521	ENSMUSG00000094864
chr15	59143313	59143335	-	4	TTAAGACCCTCACCCTAGAC	CGG	|-|||--|[|||||||||-||]PAM	61287	Intergenic	Mtss1	ENSMUSG00000022353
chr18	36451052	36451074	-	4	TAAATCAGCGCACCCTTCAC	GGG	||||-||-[|-||||||-|||]PAM	6	Intronic	Pfdn1	ENSMUSG00000024346
chr2	156521688	156521710	-	4	GAAAGAACCTCTCCCTGCAC	TGG	-||||-||[|||-||||-|||]PAM	0	Exonic	Epb41l1	ENSMUSG00000027624
chr14	36900964	36900986	+	4	AAAAGCTCCTCCCCCTGCAC	TGG	-|||||-|[|||-||||-|||]PAM	119	Intronic	Ccser2	ENSMUSG00000058690
chr14	79893585	79893607	-	4	TAAAGCCACTCACAATACAC	AGG	||||||--[|||||--|||||]PAM	4997	Intronic	Gm6999	ENSMUSG00000097927
chr19	32282650	32282672	+	4	AGAAGCACCTCACCAGACAC	TGG	--||||||[||||||--||||]PAM	5698	Intronic	Sgms1	ENSMUSG00000040451
chr11	100999754	100999776	-	4	TTAAACACCTCATCCTGCAC	GGG	|-||-|||[||||-|||-|||]PAM	9676	Intergenic	Atp6v0a1	ENSMUSG00000019302
chr4	103691246	103691268	+	4	TCAATCACCTCATCCTGCAC	TGG	|-||-|||[||||-|||-|||]PAM	71501	Intronic	Dab1	ENSMUSG00000028519
chr3	19994871	19994893	-	4	TGATGCACCTAACCCTAGAC	TGG	|-|-||||[||-||||||-||]PAM	1052	Intronic	Hps3	ENSMUSG00000027615
chr2	136174543	136174565	-	4	TAAACAACCCCACCCTAGAC	TGG	||||--||[|-|||||||-||]PAM	268	Intronic	Pak7	ENSMUSG00000039913
chr12	66652278	66652300	+	4	TAAAGAATATCACCCTATAC	TGG	|||||-|-[-||||||||-||]PAM	2808	Intronic	Mdga2	ENSMUSG00000034912
chr3	52192911	52192933	-	4	AAAAGCAACTCACACTTCAC	AGG	-||||||-[|||||-||-|||]PAM	4954	Intronic	Gm38132	ENSMUSG00000104055
chr6	34437117	34437139	-	4	TTAATCACCTCATCCTAAAC	TGG	|-||-|||[||||-||||-||]PAM	4796	Intronic	Gm13857	ENSMUSG00000084965
chr3	20646799	20646821	-	4	TTAAGTACCTCATCCTAAAC	AGG	|-|||-||[||||-||||-||]PAM	NA	Intergenic	NA	NA
chr11	71009201	71009223	+	4	AAAAGCAACTCAGCCTAAAC	AGG	-||||||-[||||-||||-||]PAM	0	Exonic	Derl2	ENSMUSG00000018442
chr16	40635308	40635330	+	4	TAAACTACCTCACCTTCCAC	CGG	||||--||[||||||-|-|||]PAM	20482	Intronic	Lsamp	ENSMUSG00000061080
chr10	63801017	63801039	+	4	GGAAGCACCTCTCCCTACTC	AGG	--||||||[|||-||||||-|]PAM	19183	Intronic	Ctnna3	ENSMUSG00000060843
chr5	36531213	36531235	+	4	CAAGGCACCTCACCCACCAC	TGG	-||-||||[|||||||--|||]PAM	345	Intronic	Tbc1d14	ENSMUSG00000029192
chr3	122106987	122107009	+	4	CAAACAACCTCACCCTACAA	AGG	-|||--||[|||||||||||-]PAM	1457	Intronic	Abca4	ENSMUSG00000028125
chr12	77424410	77424432	-	3	TAGAGCACCTAACCCTACAT	GGG	||-|||||[||-||||||||-]PAM	5834	Intronic	Gm25926	ENSMUSG00000064833
chr4	94118710	94118732	-	4	AAAAGTACTTCACCCTACAT	AGG	-||||-||[-||||||||||-]PAM	20292	Intronic	Gm23836	ENSMUSG00000077622
chr6	119962561	119962583	-	4	TCAATCACCTCCCCCTACAG	GGG	|-||-|||[|||-|||||||-]PAM	0	Exonic	Wnk1	ENSMUSG00000045962
chr3	62367734	62367756	-	3	TGAAGCACCTCACTCTACAG	AGG	|-||||||[|||||-|||||-]PAM	9832	Intronic	Arhgef26	ENSMUSG00000036885
chr13	74969804	74969826	+	4	TCAATCACCTCACCTTACAT	AGG	|-||-|||[||||||-||||-]PAM	NA	Intergenic	NA	NA
chr7	76994626	76994648	+	4	TAAAATACCTCACCCTTCCC	TGG	||||--||[||||||||-|-|]PAM	NA	Intronic	NA	NA
chr1	75530684	75530706	-	4	CAAAGCAGCTCACCCAACAG	AGG	-||||||-[|||||||-|||-]PAM	334	Intronic	Stk11ip	ENSMUSG00000026213
chr9	31262572	31262594	+	4	TTAAACACCTCACCCTAACC	TGG	|-||-|||[|||||||||--|]PAM	12304	Intergenic	Gm7244	ENSMUSG00000091003
chr5	143511927	143511949	+	4	AAAAGCAACTCACCCTATTC	TGG	-||||||-[|||||||||--|]PAM	2274	Intronic	Rac1	ENSMUSG00000001847
chr5	54384403	54384425	+	4	TAAAACCCCTCACCCTAGAG	TGG	||||-|-|[|||||||||-|-]PAM	25860	Intergenic	Gm10440	ENSMUSG00000105912
chr3	28104208	28104230	+	4	TAAAGCCTCTCACCCTAGAG	AGG	||||||--[|||||||||-|-]PAM	4460	Intronic	Pld1	ENSMUSG00000027695

## Sheet: gRNA_B
Species:	Mouse (Mus musculus GRCm38/mm10)
Input:	CCAAGACAGCAGATCACTCCGAG
PAM:	NGG
Target site length:	20
Target site 5' limitation:	NN
Target site 3' limitation:	NN
Core length:	12
Core MM:	2
Total MM:	4
T1	CTCGGAGTGATCTGCTGTCTTGG	1000	CRISPRater score	0.650513065
Oligo adding fwd	CACCgCTCGGAGTGATCTGCTGTCT
Oligo adding rev	AAACAGACAGCAGATCACTCCGAGC
Oligo substituting fwd	CACCgTCGGAGTGATCTGCTGTCT
Oligo substituting rev	AAACAGACAGCAGATCACTCCGAC
Chromosome	start	end	strand	MM	target_seq	PAM	alignment	distance	position	gene name	gene id
chr17	48399122	48399144	-	0	CTCGGAGTGATCTGCTGTCT	TGG	||||||||[||||||||||||]PAM	0	Exonic	Nfya	ENSMUSG00000023994
chr11	63054622	63054644	-	4	CAGTGTGTGATCTGCTGTCT	AGG	|---|-||[||||||||||||]PAM	7010	Intergenic	Tekt3	ENSMUSG00000042189
chr13	92903642	92903664	+	4	CCAAGAATGATCTGCTGTCT	GGG	|---||-|[||||||||||||]PAM	45412	Intergenic	Mtx3	ENSMUSG00000021704
chr18	35369451	35369473	-	3	CTGAGAGTGAGCTGCTGTCT	TGG	||--||||[||-|||||||||]PAM	20691	Intronic	Sil1	ENSMUSG00000024357
chr5	70323486	70323508	-	3	CTCTGAGAAATCTGCTGTCT	TGG	|||-|||-[-|||||||||||]PAM	NA	Intergenic	NA	NA
chr6	90455521	90455543	-	4	ACAGGAGTGAACTGCTGTCT	GGG	---|||||[||-|||||||||]PAM	4168	Intergenic	RP23-370A2.6	ENSMUSG00000107605
chr15	81829302	81829324	+	4	CTCAGCAAGATCTGCTGTCT	TGG	|||-|---[||||||||||||]PAM	2441	Intergenic	Tef	ENSMUSG00000022389
chr11	75672256	75672278	+	4	GTGGGAGGGACCTGCTGTCT	TGG	-|-||||-[||-|||||||||]PAM	5	Intronic	Myo1c	ENSMUSG00000017774
chr3	37530656	37530678	+	4	GAGGGAGTGATCAGCTGTCT	TGG	---|||||[||||-|||||||]PAM	637	Intronic	Spata5	ENSMUSG00000027722
chr14	24643214	24643236	-	4	CTGGGTCTGAGCTGCTGTCT	GGG	||-||--|[||-|||||||||]PAM	14014	Intergenic	4930428N03Rik	ENSMUSG00000089887
chr9	14519451	14519473	-	4	CAATGAGTGATCAGCTGTCT	GGG	|---||||[||||-|||||||]PAM	8874	Intergenic	Cwc15	ENSMUSG00000004096
chr6	67915628	67915650	-	4	GTCGGATTATTCTGCTGTCT	AGG	-|||||-|[--||||||||||]PAM	1576	Intergenic	Igkv11-125	ENSMUSG00000095737
chr16	88144466	88144488	+	3	CACGGAGTGCTGTGCTGTCT	TGG	|-||||||[|-|-||||||||]PAM	88290	Intergenic	Grik1	ENSMUSG00000022935
chr9	98945648	98945670	-	4	CTAAGAGGGATATGCTGTCT	TGG	||--|||-[|||-||||||||]PAM	4111	Intergenic	Foxl2os	ENSMUSG00000097072
chr18	74621923	74621945	+	4	CTGGGAGGATTCTGCTGTCT	GGG	||-||||-[--||||||||||]PAM	3617	Intronic	Myo5b	ENSMUSG00000025885
chr2	52767634	52767656	-	4	CTGGGAGCTCTCTGCTGTCT	TGG	||-||||-[--||||||||||]PAM	25353	Intergenic	Stam2	ENSMUSG00000055371
chr15	85532178	85532200	+	4	CCAGGAGGGATCAGCTGTCT	AGG	|--||||-[||||-|||||||]PAM	3239	Intergenic	Wnt7b	ENSMUSG00000022382
chr12	99689239	99689261	+	4	TTCGGAGGGCACTGCTGTCT	GGG	-||||||-[|--|||||||||]PAM	28270	Intergenic	Efcab11	ENSMUSG00000021176
chr12	103088566	103088588	+	4	CTTGGAATTATTTGCTGTCT	TGG	||-|||-|[-||-||||||||]PAM	35	Intronic	Unc79	ENSMUSG00000021198
chr1	113306774	113306796	+	4	CTAGGAGGAATTTGCTGTCT	AGG	||-||||-[-||-||||||||]PAM	16409	Intergenic	Gm28189	ENSMUSG00000101453
chr5	124451120	124451142	+	4	CCAGGAGTGAGCAGCTGTCT	GGG	|--|||||[||-|-|||||||]PAM	29	Intronic	Setd8	ENSMUSG00000049327
chr2	34013094	34013116	-	4	ATTGGAATGATCTGGTGTCT	GGG	-|-|||-|[||||||-|||||]PAM	5173	Intergenic	C230014O12Rik	ENSMUSG00000087461
chr2	172381611	172381633	+	4	CTGGCAGTGTTCTTCTGTCT	GGG	||-|-|||[|-|||-||||||]PAM	0	Exonic	Cstf1	ENSMUSG00000027498
chr10	127315456	127315478	-	4	CTTGGAGCAATCTTCTGTCT	TGG	||-||||-[-||||-||||||]PAM	1308	Intergenic	Gm6283	ENSMUSG00000098057
chr14	79132506	79132528	+	4	CTCAGAGCAATCTCCTGTCT	TGG	|||-|||-[-||||-||||||]PAM	24544	Intronic	Vwa8	ENSMUSG00000058997
chr16	92105191	92105213	+	4	CTCTCAGTGCTCTGTTGTCT	GGG	|||--|||[|-||||-|||||]PAM	1048	Intronic	Mrps6	ENSMUSG00000039680
chrX	133680055	133680077	+	3	TTCGGTGTGATCTGCTTTCT	GGG	-||||-||[||||||||-|||]PAM	1004	Intronic	Pcdh19	ENSMUSG00000051323
chr1	168454866	168454888	+	4	CTGGGAATGATGTCCTGTCT	GGG	||-|||-|[|||-|-||||||]PAM	22596	Intergenic	Pbx1	ENSMUSG00000052534
chr17	73016301	73016323	-	4	CTTGGAATGATGTCCTGTCT	GGG	||-|||-|[|||-|-||||||]PAM	28397	Intergenic	Gm23649	ENSMUSG00000095729
chr15	73828780	73828802	-	4	CAGGGTGTGATCTGCTCTCT	GGG	|--||-||[||||||||-|||]PAM	2082	Intronic	Mroh5	ENSMUSG00000072487
chr9	48149454	48149476	-	4	CTTGGAGAGAACTGGTGTCT	AGG	||-||||-[||-|||-|||||]PAM	NA	Intergenic	NA	NA
chr9	121063352	121063374	-	4	CTCTGACTGTTCTGCAGTCT	TGG	|||-||-|[|-|||||-||||]PAM	10293	Intronic	Ulk4	ENSMUSG00000040936
chr7	99469281	99469303	+	4	CCCGTAGGGATCTGCTCTCT	GGG	|-||-||-[||||||||-|||]PAM	177	Intronic	Klhl35	ENSMUSG00000035298
chr9	43428440	43428462	+	4	GGTGGAGTGATCTGCTGGCT	GGG	---|||||[|||||||||-||]PAM	40960	Intergenic	Gm28215	ENSMUSG00000100836
chr10	88823703	88823725	+	4	CTCACAGAGATCTGCTTTCT	AGG	|||--||-[||||||||-|||]PAM	1633	Intronic	Utp20	ENSMUSG00000004356
chr7	36558101	36558123	+	4	CTGGGAGAGATCAGTTGTCT	TGG	||-||||-[||||-|-|||||]PAM	10620	Intergenic	Gm29129	ENSMUSG00000101965
chr8	60265847	60265869	+	4	CTCGGCTGGATCTGCTCTCT	GGG	|||||---[||||||||-|||]PAM	NA	Intergenic	NA	NA
chr9	118930558	118930580	-	4	CTGGGAATGGTCTGCTTTCT	AGG	||-|||-|[|-||||||-|||]PAM	626	Intronic	Ctdspl	ENSMUSG00000047409
chr8	125561529	125561551	+	4	CACCCAGTGATCTGCTGTGT	GGG	|-|--|||[||||||||||-|]PAM	68819	Intergenic	Sipa1l2	ENSMUSG00000001995
chr6	12094117	12094139	+	3	CTCGGTGTGATGTGCTGCCT	TGG	|||||-||[|||-|||||-||]PAM	5379	Intergenic	Gm6578	ENSMUSG00000057223
chr8	121768917	121768939	+	4	CTTGGAGGGATCAGCTCTCT	CGG	||-||||-[||||-|||-|||]PAM	13222	Intronic	Jph3	ENSMUSG00000025318
chr2	80994984	80995006	+	4	ATCTGAGTTATCTGCTGTGT	GGG	-||-||||[-|||||||||-|]PAM	10795	Intergenic	Gm23452	ENSMUSG00000065261
chr6	109734051	109734073	+	4	CTGGCAGTCATCTGCTGTAT	AGG	||-|-|||[-|||||||||-|]PAM	NA	Intergenic	NA	NA
chr4	137750151	137750173	+	4	CCCTGAGTGCTCTGCTGTAT	GGG	|-|-||||[|-||||||||-|]PAM	459	Intronic	Alpl	ENSMUSG00000028766
chr14	114326775	114326797	+	4	CTTCGAGTGAGCTGCTGTAT	GGG	||--||||[||-|||||||-|]PAM	NA	Intergenic	NA	NA
chr5	146567299	146567321	+	4	CTGGGTGTGAGCTGCTGTGT	GGG	||-||-||[||-|||||||-|]PAM	7567	Intergenic	Gm8494	ENSMUSG00000094090
chr10	80792657	80792679	+	4	CTCGGGGCCATCTGCTGTGT	GGG	|||||-|-[-|||||||||-|]PAM	0	Exonic	Dot1l	ENSMUSG00000061589
chr8	14323399	14323421	+	4	CTGGGATTGATATGCTGTTT	TGG	||-|||-|[|||-||||||-|]PAM	26757	Intronic	AC130213.1	ENSMUSG00000106670
chr15	12232620	12232642	+	3	CTCTGAGTGAGCTGCTGTCA	AGG	|||-||||[||-||||||||-]PAM	114	Intronic	Mtmr12	ENSMUSG00000039458
chr18	14935252	14935274	+	4	CTTTGAGTGGTCTGCTGTCA	GGG	||--||||[|-|||||||||-]PAM	33411	Intergenic	Kctd1	ENSMUSG00000036225
chr11	88469412	88469434	-	4	CTTGTAGTGACCTGCTGTCC	TGG	||-|-|||[||-||||||||-]PAM	8530	Intronic	Msi2	ENSMUSG00000069769
chr4	53091174	53091196	+	4	CTTGGATTGATCTGCAGGCT	GGG	||-|||-|[|||||||-|-||]PAM	781	Intronic	Abca1	ENSMUSG00000015243
chr16	53103097	53103119	+	4	CTGGTAGTGATCTGCTCACT	GGG	||-|-|||[||||||||--||]PAM	NA	Intergenic	NA	NA
chr12	34695715	34695737	-	4	TTCAGAGTGATCTTCTGTCC	TGG	-||-||||[|||||-|||||-]PAM	NA	Intergenic	NA	NA
chr4	129587943	129587965	-	4	CTTGGAATGATCTGCTTTGT	TGG	||-|||-|[||||||||-|-|]PAM	3995	Intergenic	Eif3i	ENSMUSG00000028798
chr2	164897266	164897288	-	4	CCCTGAGTGATCTGCTGTGC	AGG	|-|-||||[||||||||||--]PAM	701	Intronic	Zfp335	ENSMUSG00000039834
chr18	49290055	49290077	+	4	CTCTCAGTGATCTGCTGTGA	GGG	|||--|||[||||||||||--]PAM	NA	Intergenic	NA	NA
chr9	58565007	58565029	+	4	CTGGGTGTGATCTGCTGTTG	TGG	||-||-||[||||||||||--]PAM	9178	Intergenic	Gm10657	ENSMUSG00000103486
chr2	142618454	142618476	+	4	CTTGGAGAGATCTGCTGTGC	GGG	||-||||-[||||||||||--]PAM	0	Exonic	Kif16b	ENSMUSG00000038844

## Sheet: gRNA_C
Species:	Mouse (Mus musculus GRCm38/mm10)
Input:	AGCGTTCATGCAGTGCTCACAGG
PAM:	NGG
Target site length:	20
Target site 5' limitation:	NN
Target site 3' limitation:	NN
Core length:	12
Core MM:	2
Total MM:	4
T1	AGCGTTCATGCAGTGCTCACAGG	1000	CRISPRater score	0.754424945
Oligo adding fwd	CACCgAGCGTTCATGCAGTGCTCAC
Oligo adding rev	AAACGTGAGCACTGCATGAACGCTC
Oligo substituting fwd	CACCgGCGTTCATGCAGTGCTCAC
Oligo substituting rev	AAACGTGAGCACTGCATGAACGCC
Chromosome	start	end	strand	MM	target_seq	PAM	alignment	distance	position	gene name	gene id
chr17	48398940	48398962	+	0	AGCGTTCATGCAGTGCTCAC	AGG	||||||||[||||||||||||]PAM	0	Exonic	Nfya	ENSMUSG00000023994
chr9	73376252	73376274	-	3	ACAGTCCATGCAGTGCTCAC	AGG	|--||-||[||||||||||||]PAM	NA	Intergenic	NA	NA
chr10	68052471	68052493	+	3	TGCATGCATGCAGTGCTCAC	GGG	-||-|-||[||||||||||||]PAM	1425	Intronic	Rtkn2	ENSMUSG00000037846
chr9	73375982	73376004	-	4	CCAGTCCATGCAGTGCTCAC	AGG	---||-||[||||||||||||]PAM	NA	Intergenic	NA	NA
chr9	73375892	73375914	-	4	CCAGTCCATGCAGTGCTCAC	AGG	---||-||[||||||||||||]PAM	NA	Intergenic	NA	NA
chr9	73376222	73376244	-	4	CCAGTCCATGCAGTGCTCAC	AGG	---||-||[||||||||||||]PAM	NA	Intergenic	NA	NA
chr9	73376012	73376034	-	4	CCAGTCCATGCAGTGCTCAC	AGG	---||-||[||||||||||||]PAM	NA	Intergenic	NA	NA
chr9	73376102	73376124	-	4	CCAGTCCATGCAGTGCTCAC	AGG	---||-||[||||||||||||]PAM	NA	Intergenic	NA	NA
chr9	73376072	73376094	-	4	CCAGTCCATGCAGTGCTCAC	AGG	---||-||[||||||||||||]PAM	NA	Intergenic	NA	NA
chr9	73376132	73376154	-	4	CCAGTCCATGCAGTGCTCAC	AGG	---||-||[||||||||||||]PAM	NA	Intergenic	NA	NA
chr9	73376162	73376184	-	4	CCAGTCCATGCAGTGCTCAC	AGG	---||-||[||||||||||||]PAM	NA	Intergenic	NA	NA
chr9	73375952	73375974	-	4	CCAGTCCATGCAGTGCTCAC	AGG	---||-||[||||||||||||]PAM	NA	Intergenic	NA	NA
chr16	37059509	37059531	+	4	CACATCCATGCAGTGCTCAC	AGG	--|-|-||[||||||||||||]PAM	458	Intronic	Polq	ENSMUSG00000034206
chr12	56638340	56638362	-	4	CACATGCATGCAGTGCTCAC	TGG	--|-|-||[||||||||||||]PAM	25056	Intergenic	Nkx2-9	ENSMUSG00000058669
chr4	57079552	57079574	-	4	AGGAGCCATGCAGTGCTCAC	TGG	||----||[||||||||||||]PAM	557	Intronic	Epb41l4b	ENSMUSG00000028434
chr6	97229812	97229834	-	4	AGGGGCTATGCAGTGCTCAC	TGG	||-|---|[||||||||||||]PAM	58	Intronic	Arl6ip5	ENSMUSG00000035199
chr5	103177324	103177346	+	4	AGGGACCAGGCAGTGCTCAC	AGG	||-|--||[-|||||||||||]PAM	14962	Intronic	Mapk10	ENSMUSG00000046709
chr17	7369379	7369401	-	4	ATGGTTCCTGAAGTGCTCAC	AGG	|--||||-[||-|||||||||]PAM	276	Intronic	Gm9992	ENSMUSG00000056133
chr17	13115202	13115224	-	4	ATGGTTCCTGAAGTGCTCAC	AGG	|--||||-[||-|||||||||]PAM	276	Intronic	Unc93a	ENSMUSG00000067049
chr17	13393726	13393748	-	4	ATGGTTCCTGAAGTGCTCAC	AGG	|--||||-[||-|||||||||]PAM	277	Intergenic	Gm8597	ENSMUSG00000101639
chr15	76360057	76360079	+	4	TGCGTGCAGTCAGTGCTCAC	CGG	-||||-||[--||||||||||]PAM	5677	Intergenic	Maf1	ENSMUSG00000022553
chr8	89814438	89814460	+	3	AGCCTTTATGCACTGCTCAC	TGG	|||-||-|[||||-|||||||]PAM	NA	Intergenic	NA	NA
chr18	20450881	20450903	-	4	TGTGTTCAAGCTGTGCTCAC	AGG	-|-|||||[-||-||||||||]PAM	845	Intronic	Dsg4	ENSMUSG00000001804
chr15	81214354	81214376	-	2	AGCTTTCATGCAGTCCTCAC	TGG	|||-||||[||||||-|||||]PAM	21123	Intergenic	Mchr1	ENSMUSG00000050164
chr18	15675697	15675719	-	4	AGTGCTCATCAAGTGCTCAC	TGG	||-|-|||[|--|||||||||]PAM	42189	Intronic	Chst9	ENSMUSG00000047161
chr8	84893659	84893681	-	4	ATGGTTCCTGCAATGCTCAC	CGG	|--||||-[||||-|||||||]PAM	0	Exonic	Gcdh	ENSMUSG00000003809
chr2	84944910	84944932	-	4	AGAAGTCATGCAGGGCTCAC	AGG	||---|||[|||||-||||||]PAM	300	Intronic	Slc43a3	ENSMUSG00000027074
chr1	93785495	93785517	+	4	AGACTTCCTGCAGAGCTCAC	TGG	||--|||-[|||||-||||||]PAM	66	Intronic	Atg4b	ENSMUSG00000026280
chr8	65870258	65870280	-	3	AGCATTAATGCAGTTCTCAC	AGG	|||-||-|[||||||-|||||]PAM	9050	Intronic	March1	ENSMUSG00000036469
chr1	19240373	19240395	+	4	AGACTTCAAGCAGAGCTCAC	AGG	||--||||[-||||-||||||]PAM	1797	Intergenic	Tfap2b	ENSMUSG00000025927
chr4	126078166	126078188	+	4	ACCCTGCATGCAGTTCTCAC	TGG	|-|-|-||[||||||-|||||]PAM	750	Intronic	Oscp1	ENSMUSG00000042616
chr2	113949497	113949519	-	4	GGAGTTCATGCCATGCTCAC	TGG	-|-|||||[|||--|||||||]PAM	28935	Intergenic	Gm21596	ENSMUSG00000096006
chr8	114949741	114949763	-	4	AGTGTTGACGCAGGGCTCAC	AGG	||-|||-|[-||||-||||||]PAM	69465	Intronic	Wwox	ENSMUSG00000004637
chr6	8936081	8936103	+	4	AGAGTTTATACAGGGCTCAC	GGG	||-|||-|[|-|||-||||||]PAM	12328	Intergenic	Nxph1	ENSMUSG00000046178
chr11	116756328	116756350	-	4	ACCAGTCATGCAGTGGTCAC	AGG	|-|--|||[|||||||-||||]PAM	0	Exonic	BC018473	ENSMUSG00000056032
chr16	48636803	48636825	-	4	TTCGTTTATGCAGTGTTCAC	AGG	--||||-|[|||||||-||||]PAM	5898	Intergenic	Morc1	ENSMUSG00000022652
chr4	44223857	44223879	+	4	AGCATCCATGCACAGCTCAC	AGG	|||-|-||[||||--||||||]PAM	2590	Intronic	Mir5106	ENSMUSG00000092677
chr5	150051967	150051989	+	4	AACATGCATGCAGTGCCCAC	AGG	|-|-|-||[||||||||-|||]PAM	336	Intronic	Rxfp2	ENSMUSG00000053368
chr8	12393389	12393411	+	4	AGCATTCCTGCAAAGCTCAC	TGG	|||-|||-[||||--||||||]PAM	1884	Intronic	Sox1	ENSMUSG00000096014
chr17	8213424	8213446	-	4	AGGGTACATGGAGTGTTCAC	TGG	||-||-||[||-||||-||||]PAM	16620	Intergenic	Fgfr1op	ENSMUSG00000069135
chr17	10062144	10062166	-	4	AGCTTGGATGCAGTGCCCAC	AGG	|||-|--|[||||||||-|||]PAM	NA	Intergenic	NA	NA
chr3	78932395	78932417	-	4	TGTGTTCATACAGTGCACAC	TGG	-|-|||||[|-||||||-|||]PAM	14139	Intergenic	Gm10291	ENSMUSG00000070443
chr2	54648241	54648263	-	4	AGTGTTGATGCTGTGATCAC	AGG	||-|||-|[|||-|||-||||]PAM	82105	Intronic	Gm24549	ENSMUSG00000089272
chr9	73375849	73375871	-	4	ACAGTCCATGCAGTGCTTAC	AGG	|--||-||[|||||||||-||]PAM	NA	Intergenic	NA	NA
chr6	134042269	134042291	-	3	AGCATTCATGCAGAGGTCAC	TGG	|||-||||[|||||-|-||||]PAM	6131	Intronic	Etv6	ENSMUSG00000030199
chr9	102941237	102941259	-	4	AGTGTTCCTGCTGTGATCAC	AGG	||-||||-[|||-|||-||||]PAM	32932	Intergenic	Ryk	ENSMUSG00000032547
chr15	51534318	51534340	-	4	AGTGTTTATGGAGTGCCCAC	GGG	||-|||-|[||-|||||-|||]PAM	NA	Intergenic	NA	NA
chr15	73095386	73095408	+	4	AGCGTTGCTGCTGTGATCAC	GGG	||||||--[|||-|||-||||]PAM	436	Intronic	2002-08-01	ENSMUSG00000036698
chr15	53534373	53534395	-	4	AGCAATCATGCAGAGGTCAC	AGG	|||--|||[|||||-|-||||]PAM	72157	Intronic	Samd12	ENSMUSG00000058656
chr4	103181462	103181484	-	4	AGCATCCTTGCAGTGCTGAC	AGG	|||-|-|-[|||||||||-||]PAM	3338	Intronic	Slc35d1	ENSMUSG00000028521
chr7	35390389	35390411	+	4	AGTGTGCATGCAGAGGTCAC	AGG	||-||-||[|||||-|-||||]PAM	344	Intronic	Rhpn2	ENSMUSG00000030494
chr4	142106086	142106108	-	4	AGCATGCATGCAGAGGTCAC	AGG	|||-|-||[|||||-|-||||]PAM	704	Intronic	Kazn	ENSMUSG00000040606
chr13	111788947	111788969	+	4	TCCCTTCATGCAGTGCTCCC	TGG	--|-||||[||||||||||-|]PAM	12929	Intronic	Map3k1	ENSMUSG00000021754
chr4	142756646	142756668	-	4	TGTGTTTATGCAGTGCTCTC	AGG	-|-|||-|[||||||||||-|]PAM	34140	Intergenic	Gm37624	ENSMUSG00000103678
chr11	97109339	97109361	+	4	AGCCTGCACGCAGTGCTCCC	GGG	|||-|-||[-|||||||||-|]PAM	5289	Intronic	Tbx21	ENSMUSG00000001444
chr6	98594790	98594812	-	4	AGCCTTAAGGCAGTGCTCCC	TGG	|||-||-|[-|||||||||-|]PAM	42683	Intronic	RP23-102M16.1	ENSMUSG00000107929
chr10	117753146	117753168	-	4	TGTGTGCATGCAGTGCTCAG	TGG	-|-||-||[|||||||||||-]PAM	1659	Intronic	Nup107	ENSMUSG00000052798
chr8	13523997	13524019	-	4	TGCCTGCATGCAGTGCTCAA	GGG	-||-|-||[|||||||||||-]PAM	26714	Intergenic	1700029H14Rik	ENSMUSG00000031452
chr9	83200480	83200502	+	4	AGCAAGCATGCAGTGCTCAG	AGG	|||---||[|||||||||||-]PAM	24703	Intergenic	Gm38279	ENSMUSG00000104080
chr13	57702549	57702571	-	4	AGCTTTCCTGCAGTGTGCAC	AGG	|||-|||-[|||||||--|||]PAM	237	Intronic	Spock1	ENSMUSG00000056222
chr17	46697903	46697925	-	3	AGTGTTCATGAAGTGCTCAT	GGG	||-|||||[||-||||||||-]PAM	2144	Intronic	Ppp2r5d	ENSMUSG00000059409
chr4	65422695	65422717	-	4	AGGATTCATGCAGAGCTCCC	AGG	||--||||[|||||-||||-|]PAM	12435	Intronic	Astn2	ENSMUSG00000028373
chr10	77043456	77043478	-	4	AGCTTTGAAGCAGTGCTCAG	AGG	|||-||-|[-||||||||||-]PAM	482	Intronic	Slc19a1	ENSMUSG00000001436
chr13	49126520	49126542	-	4	AGCATGCATACAGTGCTCAG	AGG	|||-|-||[|-|||||||||-]PAM	20010	Intronic	Wnk2	ENSMUSG00000037989
chrX	159593248	159593270	+	4	AGCCTTGATTCAGTGCTCAT	TGG	|||-||-|[|-|||||||||-]PAM	167	Intergenic	A830080D01Rik	ENSMUSG00000044150
chrX	119074880	119074902	-	4	AGGGTTTATGAAGTGCTCAT	TGG	||-|||-|[||-||||||||-]PAM	NA	Intergenic	NA	NA
chr2	26457704	26457726	-	4	AGAGTTGATGCAGTCCTCTC	AGG	||-|||-|[||||||-|||-|]PAM	0	Exonic	0610009E02Rik	ENSMUSG00000086714
chr19	57914886	57914908	-	4	AGCATTTATGCTGTGCTCAG	TGG	|||-||-|[|||-|||||||-]PAM	20689	Intronic	Atrnl1	ENSMUSG00000054843
chr4	154592922	154592944	+	4	AGCTTTCCTGCAGTCCTCTC	TGG	|||-|||-[||||||-|||-|]PAM	8253	Intronic	Gm13134	ENSMUSG00000084987
chr7	23540547	23540569	+	4	AGTGTCCATGCAGTGTTCTC	AGG	||-||-||[|||||||-||-|]PAM	151	Intergenic	Vmn1r168	ENSMUSG00000074291
chr3	37577266	37577288	+	4	AGTGTTGATGCAGGGCTCAG	GGG	||-|||-|[|||||-|||||-]PAM	1464	Intronic	Spata5	ENSMUSG00000027722
chr12	82427935	82427957	-	4	TGCGTTAATGCAGTTCTCAA	GGG	-|||||-|[||||||-||||-]PAM	2480	Intronic	Sipa1l1	ENSMUSG00000042700
chr1	173583301	173583323	+	4	AGCCTGCATGCAGTCCTCAT	TGG	|||-|-||[||||||-||||-]PAM	1103	Intronic	Pydc4	ENSMUSG00000073491
chr3	98196102	98196124	+	4	TGCTTTCATGCAGTGATCAA	TGG	-||-||||[|||||||-|||-]PAM	5000	Intergenic	Gm9771	ENSMUSG00000106486
chr13	73960648	73960670	+	4	AGCCTTCCTGCAGTTCTCAA	AGG	|||-|||-[||||||-||||-]PAM	0	Exonic	Brd9	ENSMUSG00000057649
chr5	119711832	119711854	-	4	CGTGTTCATGCAGTGCCCAT	GGG	-|-|||||[||||||||-||-]PAM	20614	Intergenic	Tbx3os2	ENSMUSG00000086847
chr3	63807531	63807553	+	4	AGCCTTCCTGCAGTGCTTGC	AGG	|||-|||-[|||||||||--|]PAM	18241	Intronic	Gm16162	ENSMUSG00000090131
chr18	26104836	26104858	-	4	AACTTTCATGCAGTGCTCCT	GGG	|-|-||||[||||||||||--]PAM	NA	Intergenic	NA	NA

## Sheet: gRNA_D
Species:	Mouse (Mus musculus GRCm38/mm10)
Input:	CCATTCAATTTGAGATCCAAACA
PAM:	NGG
Target site length:	20
Target site 5' limitation:	NN
Target site 3' limitation:	NN
Core length:	12
Core MM:	2
Total MM:	4
T1	TGTTTGGATCTCAAATTGAATGG	1000	CRISPRater score	0.59507883
Oligo adding fwd	CACCgTGTTTGGATCTCAAATTGAA
Oligo adding rev	AAACTTCAATTTGAGATCCAAACAC
Oligo substituting fwd	CACCgGTTTGGATCTCAAATTGAA
Oligo substituting rev	AAACTTCAATTTGAGATCCAAACC
Chromosome	start	end	strand	MM	target_seq	PAM	alignment	distance	position	gene name	gene id
chr17	48398898	48398920	-	0	TGTTTGGATCTCAAATTGAA	TGG	||||||||[||||||||||||]PAM	0	Exonic	Nfya	ENSMUSG00000023994
chr6	145521049	145521071	-	2	AGTTTGGAGCTCAAATTGAA	AGG	-|||||||[-|||||||||||]PAM	22220	Intronic	Lmntd1	ENSMUSG00000054966
chr8	87860943	87860965	-	4	CTTTTGCACCTCAAATTGAA	TGG	--||||-|[-|||||||||||]PAM	1459	Intronic	Zfp423	ENSMUSG00000045333
chr4	7680544	7680566	+	3	TGTTAGCATTTCAAATTGAA	AGG	||||-|-|[|-||||||||||]PAM	79104	Intergenic	Gm11795	ENSMUSG00000085630
chr16	84326115	84326137	+	4	TATTTTTATTTCAAATTGAA	TGG	|-|||--|[|-||||||||||]PAM	31474	Intergenic	Gm24508	ENSMUSG00000095070
chr19	14432366	14432388	-	4	CATTTGGAACACAAATTGAA	TGG	--||||||[-|-|||||||||]PAM	15684	Intergenic	Tle4	ENSMUSG00000024642
chrX	42194005	42194027	+	3	TGTTTATATCTTAAATTGAA	AGG	|||||--|[|||-||||||||]PAM	7828	Intronic	Stag2	ENSMUSG00000025862
chr3	67039429	67039451	+	3	TGTTGGGAACTGAAATTGAA	TGG	||||-|||[-||-||||||||]PAM	16507	Intronic	Gm22295	ENSMUSG00000065245
chr7	114150134	114150156	+	3	TGTTTGCCTCTGAAATTGAA	AGG	||||||--[|||-||||||||]PAM	32353	Intergenic	Rras2	ENSMUSG00000055723
chr12	109371262	109371284	+	4	TCTTTAGTTCTAAAATTGAA	AGG	|-|||-|-[|||-||||||||]PAM	50226	Intergenic	Gm25297	ENSMUSG00000093231
chr5	18898792	18898814	+	3	TGCTTGAATCTCACATTGAA	GGG	||-|||-|[|||||-||||||]PAM	34088	Intergenic	Gm23822	ENSMUSG00000089364
chr10	103716983	103717005	+	4	GGTTTAGAACTGAAATTGAA	AGG	-||||-||[-||-||||||||]PAM	NA	Intergenic	NA	NA
chr10	92820785	92820807	-	4	TTGTAGGATCTCAGATTGAA	GGG	|--|-|||[|||||-||||||]PAM	218	Intronic	Cfap54	ENSMUSG00000020014
chrX	85049298	85049320	+	4	AGTTTGAAACTTAAATTGAA	TGG	-|||||-|[-||-||||||||]PAM	839	Intronic	Dmd	ENSMUSG00000045103
chr12	3755659	3755681	+	4	TGTCTGTCTCTTAAATTGAA	TGG	|||-||--[|||-||||||||]PAM	1543	Intronic	Dtnb	ENSMUSG00000071454
chr5	105102074	105102096	+	3	TGGCTGGATCTCAAGTTGAA	GGG	||--||||[||||||-|||||]PAM	1673	Intronic	Gbp9	ENSMUSG00000029298
chr17	5120344	5120366	-	4	TGTTTTAATAACAAATTGAA	AGG	|||||--|[|--|||||||||]PAM	6548	Intronic	Arid1b	ENSMUSG00000069729
chr14	97466173	97466195	-	4	TGCTCGAATCTCACATTGAA	TGG	||-|-|-|[|||||-||||||]PAM	NA	Intergenic	NA	NA
chr6	54768104	54768126	+	3	TGTATGGATGTCATATTGAA	GGG	|||-||||[|-|||-||||||]PAM	48790	Intergenic	Znrf2	ENSMUSG00000058446
chr13	84434665	84434687	-	3	TACTTGGATCTCAAAGTGAA	GGG	|--|||||[|||||||-||||]PAM	94552	Intergenic	Gm26927	ENSMUSG00000098245
chr3	49322069	49322091	+	4	AGATTGTATCTCAATTTGAA	GGG	-|-|||-|[||||||-|||||]PAM	3589	Intergenic	Gm20557	ENSMUSG00000102679
chr13	9794336	9794358	+	3	AGTTTGGATCTAAGATTGAA	AGG	-|||||||[|||-|-||||||]PAM	29015	Intergenic	Zmynd11	ENSMUSG00000021156
chr2	76751290	76751312	-	4	TTTTAGGATATCACATTGAA	AGG	|-||-|||[|-|||-||||||]PAM	0	Exonic	Ttn	ENSMUSG00000051747
chr1	23856015	23856037	-	4	TGGTTTGATTTCATATTGAA	GGG	||-||-||[|-|||-||||||]PAM	2465	Intronic	Smap1	ENSMUSG00000026155
chr16	89038935	89038957	+	4	TGTCTCGATATCAGATTGAA	CGG	|||-|-||[|-|||-||||||]PAM	1964	Intergenic	Gm10228	ENSMUSG00000068074
chr13	47322242	47322264	-	4	ATTTTGGATCACAATTTGAA	AGG	--||||||[||-|||-|||||]PAM	74251	Intergenic	Rnf144b	ENSMUSG00000038068
chr17	51513183	51513205	+	4	TTTATGCATCTCAAAGTGAA	AGG	|-|-||-|[|||||||-||||]PAM	NA	Intergenic	NA	NA
chr10	12286846	12286868	+	4	TGTTTGTTCCTCATATTGAA	AGG	||||||--[-||||-||||||]PAM	76542	Intergenic	Gm23680	ENSMUSG00000065096
chr13	39017553	39017575	+	4	TGTCTAGATTTCAACTTGAA	AGG	|||-|-||[|-||||-|||||]PAM	51254	Intergenic	5033403F01Rik	ENSMUSG00000096932
chr1	186675068	186675090	-	4	TGCTAGGGTCTCAAACTGAA	AGG	||-|-||-[|||||||-||||]PAM	1652	Intronic	Gm26169	ENSMUSG00000089045
chr9	37567287	37567309	-	4	TGCTGGGGTCTCAAAATGAA	GGG	||-|-||-[|||||||-||||]PAM	14383	Intergenic	Nrgn	ENSMUSG00000053310
chr14	72655118	72655140	+	4	TATTTGGTTATCAAGTTGAA	AGG	|-|||||-[|-||||-|||||]PAM	3027	Intronic	Fndc3a	ENSMUSG00000033487
chr12	74179904	74179926	+	4	TAAGTGGATCTCAAATGGAA	TGG	|---||||[||||||||-|||]PAM	42572	Intronic	Gm29587	ENSMUSG00000100192
chr9	105461740	105461762	+	3	TGTTTGGGTCTAAAGTTGAA	AGG	|||||||-[|||-||-|||||]PAM	662	Intronic	Atp2c1	ENSMUSG00000032570
chr2	55296547	55296569	+	3	TGTTTTTATCTCAAATGGAA	GGG	|||||--|[||||||||-|||]PAM	3457	Intergenic	Gm14032	ENSMUSG00000082301
chr19	13280158	13280180	+	3	TGTTTCAATCTCAAATAGAA	GGG	|||||--|[||||||||-|||]PAM	20821	Intergenic	Gm22443	ENSMUSG00000064824
chr14	78955276	78955298	+	4	TGTTTGTGTATCAAGTTGAA	AGG	||||||--[|-||||-|||||]PAM	5699	Intronic	Vwa8	ENSMUSG00000058997
chr10	26456905	26456927	+	4	TGTTTGTGTGTCAAGTTGAA	AGG	||||||--[|-||||-|||||]PAM	81720	Intergenic	L3mbtl3	ENSMUSG00000039089
chrX	76298880	76298902	-	4	TGTTTTGTTCCCAATTTGAA	GGG	|||||-|-[||-|||-|||||]PAM	2281	Intergenic	Gm14712	ENSMUSG00000081061
chr18	84585264	84585286	-	4	TGTTTTGTTCACAACTTGAA	AGG	|||||-|-[||-|||-|||||]PAM	4152	Intronic	Zfp407	ENSMUSG00000048410
chr5	41170993	41171015	+	4	TATTTACATCTCAAATGGAA	AGG	|-|||--|[||||||||-|||]PAM	NA	Intergenic	NA	NA
chr17	53022956	53022978	+	4	TGTTTTAATCTTAATTTGAA	TGG	|||||--|[|||-||-|||||]PAM	43762	Intergenic	Kcnh8	ENSMUSG00000035580
chr14	88007433	88007455	+	4	TGTTTCCATTTCAAAATGAA	GGG	|||||--|[|-|||||-||||]PAM	NA	Intergenic	NA	NA
chrX	89085287	89085309	+	4	TGCTTGAGTCTCAAATAGAA	GGG	||-|||--[||||||||-|||]PAM	1787	Intergenic	Gm14796	ENSMUSG00000081458
chr5	60494480	60494502	-	3	TGTTTGAATCTCACTTTGAA	GGG	||||||-|[|||||--|||||]PAM	6331	Intergenic	Gm23331	ENSMUSG00000088048
chr16	63232721	63232743	-	3	TGTTTGCATCTCACTTTGAA	GGG	||||||-|[|||||--|||||]PAM	NA	Intergenic	NA	NA
chr11	11099942	11099964	-	4	TCTTTTGATCTGAAAATGAA	AGG	|-|||-||[|||-|||-||||]PAM	14259	Intergenic	Vwc2	ENSMUSG00000050830
chr6	135905888	135905910	+	4	TGTTGGAATCTCGATTTGAA	AGG	||||-|-|[||||-|-|||||]PAM	16962	Intronic	Grin2b	ENSMUSG00000030209
chr8	92047658	92047680	-	4	TGAATGGATATCAAATGGAA	GGG	||--||||[|-||||||-|||]PAM	7638	Intergenic	Gm24254	ENSMUSG00000065636
chr11	23787378	23787400	-	4	TGATGGGATATCAAATGGAA	TGG	||-|-|||[|-||||||-|||]PAM	10331	Intergenic	Gm23827	ENSMUSG00000087741
chr16	79751021	79751043	+	4	TGTCTGTATCTTAAAATGAA	TGG	|||-||-|[|||-|||-||||]PAM	98895	Intergenic	Gm37709	ENSMUSG00000102791
chrX	95188083	95188105	-	3	TATTTGGAACTCAAATTTAA	AGG	|-||||||[-||||||||-||]PAM	8295	Intronic	Arhgef9	ENSMUSG00000025656
chr2	128589186	128589208	+	4	TGCTTGAATCTCACTTTGAA	GGG	||-|||-|[|||||--|||||]PAM	1018	Intergenic	Gm14008	ENSMUSG00000082350
chr9	47793870	47793892	-	4	TGCTTGAATCTCACTTTGAA	GGG	||-|||-|[|||||--|||||]PAM	1287	Intronic	Cadm1	ENSMUSG00000032076
chr18	23257495	23257517	-	4	TGCTTGAATCTCACTTTGAA	GGG	||-|||-|[|||||--|||||]PAM	NA	Intergenic	NA	NA
chr4	17369309	17369331	-	4	TGCTTGAATCTCACTTTGAA	GGG	||-|||-|[|||||--|||||]PAM	NA	Intergenic	NA	NA
chr12	15572746	15572768	-	4	TGATTGAATTTCAAATGGAA	GGG	||-|||-|[|-||||||-|||]PAM	NA	Intergenic	NA	NA
chr12	56497839	56497861	+	4	TGTTTTAAGCTCAAATGGAA	CGG	|||||--|[-|||||||-|||]PAM	34097	Intergenic	Nkx2-1	ENSMUSG00000001496
chr11	40004251	40004273	+	4	TGTTTTAATCTGAAACTGAA	TGG	|||||--|[|||-|||-||||]PAM	3921	Intergenic	Gm12132	ENSMUSG00000085301
chr15	55645536	55645558	+	4	TGTCTGCATATCAAATAGAA	TGG	|||-||-|[|-||||||-|||]PAM	2299	Intronic	Sntb1	ENSMUSG00000060429
chr4	55100381	55100403	-	4	TTTCTGGATCTCACAGTGAA	AGG	|-|-||||[|||||-|-||||]PAM	16160	Intergenic	Gm12515	ENSMUSG00000082704
chr3	26387796	26387818	+	4	TGTTCTGATCACAAATAGAA	AGG	||||--||[||-|||||-|||]PAM	5385	Intergenic	Gm4855	ENSMUSG00000102274
chr3	54452818	54452840	+	4	TTTCTGGACCTCAAATTTAA	AGG	|-|-||||[-||||||||-||]PAM	28598	Intergenic	Gm5641	ENSMUSG00000069014
chr3	109066650	109066672	-	3	TGCTTGGATCTCACATAGAA	GGG	||-|||||[|||||-||-|||]PAM	10903	Intergenic	AL671921.1	ENSMUSG00000105371
chr6	97096668	97096690	+	4	TCTTTGAAGCTCAAATTAAA	AGG	|-||||-|[-||||||||-||]PAM	13334	Intergenic	Eogt	ENSMUSG00000035245
chr7	133438497	133438519	-	4	TATTTGAAACTCAAATTTAA	TGG	|-||||-|[-||||||||-||]PAM	NA	Intergenic	NA	NA
chr2	75841052	75841074	-	4	TGCTTGTAACTCAAATTAAA	TGG	||-|||-|[-||||||||-||]PAM	8461	Intronic	Agps	ENSMUSG00000042410
chr2	155801572	155801594	+	4	TCCATGGATCTCAAATTGCA	GGG	|---||||[||||||||||-|]PAM	1583	Intronic	Mmp24	ENSMUSG00000027612
chr2	119937297	119937319	+	4	TTTTTTGATATCAAATTTAA	GGG	|-|||-||[|-|||||||-||]PAM	1173	Intronic	Mga	ENSMUSG00000033943
chr11	112059782	112059804	+	4	TGTCTGGTTCTCACAGTGAA	TGG	|||-|||-[|||||-|-||||]PAM	16204	Intergenic	Gm11679	ENSMUSG00000081088
chr8	3845192	3845214	-	4	AGCTTGGATCTCACATAGAA	GGG	-|-|||||[|||||-||-|||]PAM	2751	Intergenic	Cd209e	ENSMUSG00000040197
chr15	33901568	33901590	-	4	CTTTTGCATCTCAAATTGCA	GGG	--||||-|[||||||||||-|]PAM	NA	Intergenic	NA	NA
chr1	100375265	100375287	-	3	TGGTTGGATCTCAATTAGAA	AGG	||-|||||[||||||-|-|||]PAM	3764	Intronic	Cntnap5b	ENSMUSG00000067028
chr10	101973256	101973278	-	3	TGCTTGGATCTCAATTAGAA	TGG	||-|||||[||||||-|-|||]PAM	38455	Intronic	Mgat4c	ENSMUSG00000019888
chr11	28300166	28300188	-	3	TGCTTGGATCTCAATTAGAA	TGG	||-|||||[||||||-|-|||]PAM	38916	Intergenic	Gm6685	ENSMUSG00000032889
chr12	60870559	60870581	-	4	TTCTTGGGTCTCAAATTGCA	TGG	|--||||-[||||||||||-|]PAM	3820	Intronic	Gm38172	ENSMUSG00000102199
chr11	54570547	54570569	-	4	TGTGTGTATCACAAATTCAA	AGG	|||-||-|[||-||||||-||]PAM	2051	Intronic	Rapgef6	ENSMUSG00000037533
chr18	47430202	47430224	-	4	TGATTTGATCTCATATGGAA	TGG	||-||-||[|||||-||-|||]PAM	61332	Intergenic	Sema6a	ENSMUSG00000019647
chr7	18474814	18474836	+	4	TATTTGAATCTCACATAGAA	GGG	|-||||-|[|||||-||-|||]PAM	0	Exonic	Psg26	ENSMUSG00000070799
chr3	24349205	24349227	-	4	TGCTTTTATCTCAAATTGTA	AGG	||-||--|[||||||||||-|]PAM	13861	Intronic	Naaladl2	ENSMUSG00000102758
chr1	68432028	68432050	-	4	AGTTTGCATCTAAAATTAAA	GGG	-|||||-|[|||-|||||-||]PAM	35713	Intronic	Erbb4	ENSMUSG00000062209
chr7	18674126	18674148	+	4	TGCTTGAATCTCACATAGAA	GGG	||-|||-|[|||||-||-|||]PAM	0	Exonic	Psg20	ENSMUSG00000063305
chr12	91548775	91548797	+	4	TGCTTGAATCTCACATAGAA	AGG	||-|||-|[|||||-||-|||]PAM	7119	Intergenic	Gtf2a1	ENSMUSG00000020962
chr1	34900059	34900081	+	4	TGCTTGAATCTCACATAGAA	GGG	||-|||-|[|||||-||-|||]PAM	20479	Intergenic	Plekhb2	ENSMUSG00000026123
chr9	93069421	93069443	-	4	TGCTTGAATCTCACATAGAA	GGG	||-|||-|[|||||-||-|||]PAM	63682	Intergenic	1700034K08Rik	ENSMUSG00000100294
chr1	108839446	108839468	-	4	TGCTTGAATCTCACATAGAA	GGG	||-|||-|[|||||-||-|||]PAM	67443	Intergenic	Gm6679	ENSMUSG00000101097
chr15	66187484	66187506	-	4	TGCTTGAATCTCACATAGAA	AGG	||-|||-|[|||||-||-|||]PAM	84230	Intronic	Kcnq3	ENSMUSG00000056258
chr12	43051189	43051211	+	4	TGCTTGAATCTCACATAGAA	GGG	||-|||-|[|||||-||-|||]PAM	NA	Intergenic	NA	NA
chr12	96494240	96494262	+	4	TGCTTGCATCTCACATAGAA	GGG	||-|||-|[|||||-||-|||]PAM	NA	Intergenic	NA	NA
chrX	130334375	130334397	-	4	TGTTATGATCTAAAATTAAA	AGG	||||--||[|||-|||||-||]PAM	5518	Intronic	Diap2	ENSMUSG00000034480
chr11	93905571	93905593	+	4	TGTTTGTTTCTCAATATGAA	TGG	||||||--[||||||--||||]PAM	213	Intronic	Mbtd1	ENSMUSG00000059474
chr14	67747364	67747386	-	2	TGTTTGCATCTCAAATTGAC	AGG	||||||-|[|||||||||||-]PAM	417	Intronic	Gnrh1	ENSMUSG00000015812
chr4	35639250	35639272	-	4	TGTTTTGTTCTCAGATGGAA	GGG	|||||-|-[|||||-||-|||]PAM	67375	Intergenic	Lingo2	ENSMUSG00000045083
chr10	108904979	108905001	+	4	TATTTGAATCTCAATTAGAA	GGG	|-||||-|[||||||-|-|||]PAM	2664	Intronic	Syt1	ENSMUSG00000035864
chrX	147057207	147057229	-	4	TTTTTGAATCTCAATTAGAA	GGG	|-||||-|[||||||-|-|||]PAM	7676	Intronic	Mir1298	ENSMUSG00000080331
chr15	99278184	99278206	+	4	TGTCTGTAACTCAAATTGCA	AGG	|||-||-|[-|||||||||-|]PAM	483	Intronic	Fam186b	ENSMUSG00000078907
chr17	84302508	84302530	-	4	TGTTTTCTTCTCAAATTGCA	CGG	|||||---[||||||||||-|]PAM	7357	Intronic	Thada	ENSMUSG00000024251
chrX	86280183	86280205	+	4	TGCTTGAATCTCAATTAGAA	AGG	||-|||-|[||||||-|-|||]PAM	7827	Intronic	Gm8839	ENSMUSG00000083830
chrX	86241521	86241543	+	4	TGCTTGAATCTCAATTAGAA	AGG	||-|||-|[||||||-|-|||]PAM	8711	Intergenic	Mageb4	ENSMUSG00000035427
chr14	124170209	124170231	+	4	TGCTTGAATCTCAATTAGAA	GGG	||-|||-|[||||||-|-|||]PAM	22098	Intronic	Fgf14	ENSMUSG00000025551
chr3	132472587	132472609	+	4	TGCTTGAATCTCAATTAGAA	GGG	||-|||-|[||||||-|-|||]PAM	27039	Intergenic	Gm42880	ENSMUSG00000106280
chr3	128569937	128569959	+	4	TGCTTGAATCTCAATTAGAA	AGG	||-|||-|[||||||-|-|||]PAM	29457	Intergenic	Gm22293	ENSMUSG00000065248
chr15	24946288	24946310	+	4	TGCTTGAATCTCAATTAGAA	AGG	||-|||-|[||||||-|-|||]PAM	35310	Intergenic	Gm2824	ENSMUSG00000097452
chr1	95117886	95117908	+	4	TGCTTGAATCTCAATTAGAA	GGG	||-|||-|[||||||-|-|||]PAM	77843	Intergenic	Gm23181	ENSMUSG00000089310
chr16	84214692	84214714	+	4	TGCTTGAATCTCAATTAGAA	GGG	||-|||-|[||||||-|-|||]PAM	79821	Intergenic	Gm24508	ENSMUSG00000095070
chr14	69865663	69865685	-	4	TCTTTGGCTGTCAAATTGTA	AGG	|-|||||-[|-||||||||-|]PAM	13909	Intronic	Pebp4	ENSMUSG00000022085
chr10	57324475	57324497	-	4	GGTTGGGATCTCAAAAGGAA	TGG	-|||-|||[|||||||--|||]PAM	NA	Intergenic	NA	NA
chr5	42652959	42652981	+	4	TGCTTGAATCTCACATTAAA	GGG	||-|||-|[|||||-|||-||]PAM	NA	Intergenic	NA	NA
chr1	170691100	170691122	+	4	TGCTGGGATCTGAAATTGTA	AGG	||-|-|||[|||-||||||-|]PAM	8311	Intergenic	Olfml2b	ENSMUSG00000038463
chr7	7139509	7139531	-	4	TGTTTGAGTCTCAATTAGAA	AGG	||||||--[||||||-|-|||]PAM	2754	Intergenic	Zfp773	ENSMUSG00000063535
chr16	54475917	54475939	+	4	TGTTTGACTCTCAATTAGAA	GGG	||||||--[||||||-|-|||]PAM	NA	Intergenic	NA	NA
chr2	181988430	181988452	+	4	TGTGTGGGTCCCAAATTGTA	TGG	|||-|||-[||-|||||||-|]PAM	2774	Intergenic	Gm14496	ENSMUSG00000098505
chr13	10717572	10717594	-	4	TGCTTGCATCTCAAACAGAA	TGG	||-|||-|[|||||||--|||]PAM	58679	Intergenic	Gm26861	ENSMUSG00000097009
chr16	17154785	17154807	-	4	TGCTTGGTTCTGAAATTGGA	GGG	||-||||-[|||-||||||-|]PAM	175	Intronic	Ydjc	ENSMUSG00000041774
chr2	69136119	69136141	+	4	TCTTTAGTTCTCAAATTGAT	GGG	|-|||-|-[|||||||||||-]PAM	203	Intronic	Nostrin	ENSMUSG00000034738
chr12	10044950	10044972	+	3	TGTTTAGATCTCAAAATTAA	TGG	|||||-||[|||||||-|-||]PAM	NA	Intergenic	NA	NA
chr19	34649247	34649269	-	4	TGTTTTGCTCTGAAATTGTA	TGG	|||||-|-[|||-||||||-|]PAM	0	Exonic	Ifit1	ENSMUSG00000034459
chr9	6434475	6434497	-	4	TCTTTTGATATCAAATTGAC	AGG	|-|||-||[|-|||||||||-]PAM	55632	Intergenic	Pdgfd	ENSMUSG00000032006
chr12	117246858	117246880	+	4	GGTTTGCATCTCAAAGTAAA	AGG	-|||||-|[|||||||-|-||]PAM	777	Intronic	Ptprn2	ENSMUSG00000056553
chr8	124308175	124308197	+	4	TGCTTGCATCTCAAACTAAA	AGG	||-|||-|[|||||||-|-||]PAM	1668	Intronic	1810008B01Rik	ENSMUSG00000089745
chr9	24810743	24810765	+	4	TGTTTATATCTCAAAATCAA	GGG	|||||--|[|||||||-|-||]PAM	36440	Intergenic	Tbx20	ENSMUSG00000031965
chr15	62781197	62781219	+	4	TGTTTTGCTCTCAAAATAAA	AGG	|||||-|-[|||||||-|-||]PAM	11982	Intergenic	Gm22521	ENSMUSG00000088897
chr7	123974101	123974123	+	4	TGTTTGTGTGTCAAATTGAT	AGG	||||||--[|-|||||||||-]PAM	2862	Intronic	Gm27040	ENSMUSG00000098129
chr10	124968291	124968313	+	4	TGTATGTATCTCAAGTTGTA	TGG	|||-||-|[||||||-|||-|]PAM	NA	Intergenic	NA	NA
chrX	105969962	105969984	+	4	TCTTTGTATCTCTAATTGAC	GGG	|-||||-|[||||-||||||-]PAM	0	Exonic	Magt1	ENSMUSG00000031232
chr6	44835312	44835334	-	4	TGATTGGGTCTCAAATATAA	TGG	||-||||-[||||||||--||]PAM	12845	Intergenic	RP23-233J7.2	ENSMUSG00000107845
chr1	167021643	167021665	-	4	TCTTTGCATCTCAAACTGTA	AGG	|-||||-|[|||||||-||-|]PAM	19815	Intronic	Fam78b	ENSMUSG00000060568
chr2	109852004	109852026	-	4	TGTTTTGTTCTCAAATCTAA	GGG	|||||-|-[||||||||--||]PAM	38827	Intergenic	Lin7c	ENSMUSG00000027162
chr5	126122565	126122587	+	4	CATTTGGATCTCAAATGGGA	TGG	--||||||[||||||||-|-|]PAM	96092	Intergenic	Gm7774	ENSMUSG00000105189
chr2	23115221	23115243	+	4	TATTTTGATCTCAAGTTGAC	AGG	|-|||-||[||||||-||||-]PAM	363	Intergenic	Mastl	ENSMUSG00000026779
chr7	124233345	124233367	-	4	GTTTTGGATCTCAAAGTGAG	AGG	--||||||[|||||||-|||-]PAM	46468	Intronic	Gm15338	ENSMUSG00000085899
chr12	44313710	44313732	-	4	ATTTTGGATCTCAAATTTTA	AGG	--||||||[|||||||||--|]PAM	1367	Intergenic	Pnpla8	ENSMUSG00000036257
chr5	140386481	140386503	-	4	TGTTTGATTCTCAAATGGGA	CGG	||||||--[||||||||-|-|]PAM	2645	Intronic	Snx8	ENSMUSG00000029560
