# Supplementary material for: The Switch from NF-YAl to NF-YAs Isoform Impairs Myotubes Formation
Source: Cells. 2020 Mar 24;9(3):789. doi: 10.3390/cells9030789 (PMC7140862; doi:10.3390/cells9030789)
Supplement: Supplementary file 1 [file cells-09-00789-s001.zip › Suppl. Figure Singole JPEG/Supplementary Table 2.xlsx]

## Sheet: qRT-PCR 
Rps15a_F	AAACTGACGTGAAGGGAGCA
Rps15a_R	CCTCACAGGAAGGTTGAACAAG
Ccnb1_F	CAGGAAGCAGGGAGTCTTCA
Ccnb1_R	CATGCTGGACTACGACATGG
Ccnb2_F	GGAAGCCAGGAGCAGAGC
Ccnb2_R	CCTGGTGGACTGGCTGGT
Pcna_F	AGGAGACAGTGGAGTGGCTTTTG
Pcna_R	GAGAGCTTGGCAATGGGAACA
Nf-yas_F	CCTGGACCTGCTGCTGAAT
Nf-yas_R	GCTGCCTGGGATCTGTAGAG
Mymk_F	GGTGTAGATGCTCTTGTCGGGG
Mymk_R	GAACCCCAGAGATCGACCTTCAC
Mymx_F	GGTAGACGGGACAGTTTGGATT
Mymx_R	TTGATTGACCCTTCCTCTCTGC
MyoD1_F	GCCTTCTACGCACCTGGACC
MyoD1_R	GGTGTCGTAGCCATTCTGCCG
Myog_F	GCCCAGTGAATGCAACTCCCA
Myog_R	GGCATGGTTTCGTCTGGGAAGG
Myf5_F	GAAGCTGTGTCCTGAAGAGCC
Myf5_R	TGGTCCCGAAAGAACAGCAG
Mef2C_F	ACGGGGACTATGGGGAGAA
Mef2C_R	TCTCACAGTCGCACAGCAC
Mef2D_F	TCTCCCAGTCTACCCACTCG
Mef2D_R	GGAGGATAGCTCTGCACTGG
Six1_F	GCGATCACCTGCACAAGAAC
Six1_R	GGGTGATTGTGAGGCGAGAA
Six4_F	CCAAAAGCGAATCGGATGG
Six4_R	GAGAGGCTGAGGTTGGTGAC
Six5_F	AGAGCCAGCTATCACAGTGC
Six5_R	GTGCCAGAGGTGACAACAGA
Snai1_F	ATGCACATCCGAAGCCACAC
Snai1_R	GGTCAGCAAAAGCACGGTTG
Stat3_F	GCTGCTTGGTGTATGGCTCT
Stat3_R	ACCTTCCTACTGCGCTTCAG
Klf5_F	CAGGTGCACTTGTAGGGCTT
Klf5_R	AGCGACGTATCCACTTCTGC
Id1_F	CCGCAAAGTGAGCAAGGTGGAG
Id1_R	GATCGTCGGCTGGAACACATGC
Id3_F	TGTGATCTCCAAGGACAAGAGG
Id3_R	CAAGTTCAGTCCTTCTCTCGGG
Pax3_F	AGGAGCAGAACCACCTTCAC
Pax3_R	GTTTCCTCCATCTTGCACGG

## Sheet: Chip
nc_F	CCCTGATCCTGTAAGCACATC
nc_R	AGGCCCCGGATATTTCAAGTG
Stard4_F	CCTTGGTGAAGGCGAGCAAC
Stard4_R	GCGGAATCGGTCCATCCTC
Id1_F	CTATGCCCTCCCACCCTTTCAG
Id1_R	GCTAGAGGCGTGGCTTTGAG
Id3_F	CCCCAATTTGCTGTTCGTCTG
Id3_R	GTAACCTCAGCTTCACCGCAA
MyoD1_F	GTTCCTATTGGCCTCGGACTC
MyoD1_R	CTTCCTCACCCCTAGCTTCTC
